# Supplementary material for: SAA1 identified as a potential prediction biomarker for metastasis of hepatocellular carcinoma via multi-omics approaches
Source: Front Oncol. 2023 Apr 4;13:1138995. doi: 10.3389/fonc.2023.1138995 (PMC10110885; doi:10.3389/fonc.2023.1138995)
Supplement: Supplementary file 1 [file Table_1.xls]

## Sheet: Sheet1
Ensembl Gene ID	Log2-transformed FC	Q_value	HL_7702	SMMC_7721	Gene description
ENSG00000108468	-1.05585	0.000818923	38	79	Chromobox protein homolog 1 OS=Mus musculus GN=Cbx1 PE=1 SV=1
ENSG00000254893	-2.58496	0.00963898	3	18	Ras-related protein Rap-1b-like protein OS=Homo sapiens PE=2 SV=1
ENSG00000251334	-1.02812	0	127	259	60S ribosomal protein L10-like OS=Macaca fascicularis GN=RPL10L PE=2 SV=1
ENSG00000226394	15.8484	0	59	0	NADH dehydrogenase [ubiquinone] 1 alpha subcomplex subunit 4 OS=Bos taurus GN=NDUFA4 PE=1 SV=1
ENSG00000207274	-15.2877	0	0	40	--
ENSG00000198715	1.18903	0.000105218	114	50	Lysosomal protein NCU-G1 OS=Homo sapiens GN=C1orf85 PE=1 SV=1
ENSG00000213362	1.26053	2.9e-05	115	48	Ferritin heavy chain OS=Homo sapiens GN=FTH1 PE=1 SV=2
ENSG00000161091	1.05772	0.00160602	102	49	Major facilitator superfamily domain-containing protein 12 OS=Homo sapiens GN=MFSD12 PE=2 SV=2
ENSG00000151632	16.0743	0	69	0	Aldo-keto reductase family 1 member C2 OS=Homo sapiens GN=AKR1C2 PE=1 SV=3
ENSG00000013573	-1.58496	0.00414796	12	36	Putative ATP-dependent RNA helicase DDX11-like protein 8 OS=Homo sapiens GN=DDX11L8 PE=3 SV=1
ENSG00000134107	1.33442	0.00502358	58	23	Class E basic helix-loop-helix protein 40 OS=Homo sapiens GN=BHLHE40 PE=1 SV=1
ENSG00000232707	15.6096	0	50	0	AP-1 complex subunit beta-1 OS=Rattus norvegicus GN=Ap1b1 PE=1 SV=1
ENSG00000268327	-13.9658	0.000801719	0	16	Putative uncharacterized protein C15orf31 OS=Homo sapiens GN=C15orf31 PE=5 SV=2
ENSG00000263766	-1.02308	0.00543657	31	63	Uncharacterized protein FLJ39582 OS=Homo sapiens PE=2 SV=2
ENSG00000266658	-1.22781	0	76	178	T-cell leukemia homeobox protein 3 OS=Gallus gallus GN=TLX3 PE=2 SV=1
ENSG00000216777	13.6662	0.00747683	13	0	Protein PRRC2C OS=Homo sapiens GN=PRRC2C PE=1 SV=4
ENSG00000113328	-1.27684	0.00058757	26	63	Cyclin-G1 OS=Homo sapiens GN=CCNG1 PE=1 SV=2
ENSG00000101310	1.69188	0.00398272	42	13	Protein transport protein Sec23B OS=Homo sapiens GN=SEC23B PE=1 SV=2
ENSG00000234975	1.0439	0	367	178	Ferritin heavy chain OS=Homo sapiens GN=FTH1 PE=1 SV=2
ENSG00000225840	1.66154	0	4720	1492	--
ENSG00000207175	-13.7731	0.00223223	0	14	--
ENSG00000150459	1.07257	0	265	126	Histone deacetylase complex subunit SAP18 OS=Pongo abelii GN=SAP18 PE=2 SV=1
ENSG00000119280	2.80735	0.00675803	21	3	Uncharacterized protein C1orf198 OS=Homo sapiens GN=C1orf198 PE=1 SV=1
ENSG00000135720	-1.47131	0.000128499	22	61	Cytoplasmic dynein 1 light intermediate chain 2 OS=Homo sapiens GN=DYNC1LI2 PE=1 SV=1
ENSG00000120738	-5.67243	0	1	51	Early growth response protein 1 OS=Homo sapiens GN=EGR1 PE=1 SV=1
ENSG00000170345	-3.98489	0	24	380	Proto-oncogene c-Fos OS=Homo sapiens GN=FOS PE=1 SV=1
ENSG00000187653	3.31034	0	496	50	Thymosin beta-4 OS=Mus musculus GN=Tmsb4x PE=1 SV=1
ENSG00000117650	-1.39232	0.00459927	16	42	Serine/threonine-protein kinase Nek2 OS=Homo sapiens GN=NEK2 PE=1 SV=1
ENSG00000123933	-1.18442	0.00610975	22	50	Max dimerization protein 4 OS=Homo sapiens GN=MXD4 PE=2 SV=2
ENSG00000268846	-15.6937	0	0	53	Zinc finger CCCH domain-containing protein 15 OS=Homo sapiens GN=ZC3H15 PE=1 SV=1
ENSG00000233259	13.6662	0.00747683	13	0	Fatty acid-binding protein, heart OS=Homo sapiens GN=FABP3 PE=1 SV=4
ENSG00000221184	-15.2137	0	0	38	Transmembrane protein 78 OS=Homo sapiens GN=TMEM78 PE=2 SV=1
ENSG00000228347	13.8727	0.0031506	15	0	Ferritin light chain OS=Pongo abelii GN=FTL PE=2 SV=3
ENSG00000221944	5.90689	0	60	1	Tigger transposable element-derived protein 1 OS=Homo sapiens GN=TIGD1 PE=1 SV=1
ENSG00000225551	14.6096	2.9e-05	25	0	Cytochrome c oxidase subunit 1 (Fragment) OS=Anas platyrhynchos GN=MT-CO1 PE=3 SV=1
ENSG00000225475	-1.23266	0.00632361	20	47	40S ribosomal protein S2 OS=Rattus norvegicus GN=Rps2 PE=1 SV=1
ENSG00000139370	3.35755	0	82	8	Solute carrier family 15 member 4 OS=Homo sapiens GN=SLC15A4 PE=2 SV=1
ENSG00000251440	-13.4252	0.00957012	0	11	Stathmin OS=Rattus norvegicus GN=Stmn1 PE=1 SV=2
ENSG00000198923	15.6096	0	50	0	H/ACA ribonucleoprotein complex subunit 3 OS=Mus musculus GN=Nop10 PE=3 SV=1
ENSG00000224365	-14.2137	0.000175363	0	19	Vitamin K epoxide reductase complex subunit 1-like protein 1 OS=Rattus norvegicus GN=Vkorc1l1 PE=2 SV=1
ENSG00000242602	2.19265	0.00256067	32	7	60S ribosomal protein L35a OS=Pongo abelii GN=RPL35A PE=3 SV=1
ENSG00000221988	1.12553	0.00112249	96	44	Lysosomal thioesterase PPT2 OS=Homo sapiens GN=PPT2 PE=1 SV=4
ENSG00000241511	1.81558	0	88	25	40S ribosomal protein S15a OS=Pongo abelii GN=RPS15A PE=2 SV=1
ENSG00000127337	1.05311	0.00642306	83	40	YEATS domain-containing protein 4 OS=Homo sapiens GN=YEATS4 PE=1 SV=1
ENSG00000127948	1.27009	0.000783849	82	34	NADPH--cytochrome P450 reductase OS=Homo sapiens GN=POR PE=1 SV=2
ENSG00000234189	-14.0532	0.00048468	0	17	Cytochrome b OS=Gorilla gorilla gorilla GN=MT-CYB PE=3 SV=1
ENSG00000111641	-1.13493	0	51	112	Putative ribosomal RNA methyltransferase NOP2 OS=Homo sapiens GN=NOP2 PE=1 SV=2
ENSG00000126777	-1.54432	0.00600898	12	35	Kinectin OS=Homo sapiens GN=KTN1 PE=1 SV=1
ENSG00000140497	1.40808	0.000818923	69	26	Secretory carrier-associated membrane protein 2 OS=Homo sapiens GN=SCAMP2 PE=1 SV=2
ENSG00000235552	-1.27652	0	71	172	60S ribosomal protein L6 OS=Homo sapiens GN=RPL6 PE=1 SV=3
ENSG00000186442	13.7731	0.00484404	14	0	Keratin, type II cytoskeletal 3 OS=Homo sapiens GN=KRT3 PE=1 SV=3
ENSG00000199839	-15.2877	0	0	40	--
ENSG00000233055	2.32193	0.000245195	40	8	NADH dehydrogenase [ubiquinone] 1 alpha subcomplex subunit 4 OS=Bos taurus GN=NDUFA4 PE=1 SV=1
ENSG00000248641	-2.39232	0.00622654	4	21	High mobility group protein HMG-I/HMG-Y OS=Homo sapiens GN=HMGA1 PE=1 SV=3
ENSG00000202538	1.38333	0.00283211	60	23	--
ENSG00000101052	-1.01792	0.00102871	40	81	Intraflagellar transport protein 52 homolog OS=Homo sapiens GN=IFT52 PE=2 SV=3
ENSG00000134058	-1.42146	2.9e-05	28	75	Cyclin-dependent kinase 7 OS=Homo sapiens GN=CDK7 PE=1 SV=1
ENSG00000231397	14.1357	0.000836442	18	0	Importin subunit beta-1 OS=Rattus norvegicus GN=Kpnb1 PE=1 SV=1
ENSG00000240509	-14.4252	2.9e-05	0	22	60S ribosomal protein L34 OS=Homo sapiens GN=RPL34 PE=1 SV=3
ENSG00000174446	-1.05445	0.000687535	39	81	snRNA-activating protein complex subunit 5 OS=Homo sapiens GN=SNAPC5 PE=1 SV=1
ENSG00000223391	-15.6096	0	0	50	Radixin OS=Sus scrofa GN=RDX PE=2 SV=1
ENSG00000009335	-1.25873	0.000400104	28	67	Ubiquitin-protein ligase E3C OS=Homo sapiens GN=UBE3C PE=1 SV=3
ENSG00000271002	-2.80735	0.00248089	3	21	60S ribosomal protein L11 OS=Rattus norvegicus GN=Rpl11 PE=1 SV=2
ENSG00000075292	-3.45943	0	3	33	Zinc finger protein 638 OS=Homo sapiens GN=ZNF638 PE=1 SV=2
ENSG00000252139	-2.68854	0	103	664	--
ENSG00000169908	2.00811	0	535	133	Transmembrane 4 L6 family member 1 OS=Homo sapiens GN=TM4SF1 PE=1 SV=1
ENSG00000201643	15.4893	0	46	0	--
ENSG00000167562	-3	0.00930956	2	16	Zinc finger protein 701 OS=Homo sapiens GN=ZNF701 PE=2 SV=2
ENSG00000198431	1.00712	0	406	202	Thioredoxin reductase 1, cytoplasmic OS=Homo sapiens GN=TXNRD1 PE=1 SV=3
ENSG00000240513	3.36923	0.000105218	31	3	60S ribosomal protein L27 OS=Danio rerio GN=rpl27 PE=2 SV=3
ENSG00000148346	1.61667	0.00340188	46	15	Neutrophil gelatinase-associated lipocalin OS=Homo sapiens GN=LCN2 PE=1 SV=2
ENSG00000134531	-1.60881	0	40	122	Epithelial membrane protein 1 OS=Pongo abelii GN=EMP1 PE=2 SV=1
ENSG00000113851	-1.54432	0.00600898	12	35	Protein cereblon OS=Homo sapiens GN=CRBN PE=1 SV=1
ENSG00000075131	1.27753	0.000874618	80	33	TIMELESS-interacting protein OS=Homo sapiens GN=TIPIN PE=1 SV=2
ENSG00000270532	-1.10188	0.000175363	41	88	Phosphatidylethanolamine-binding protein 1 OS=Pongo abelii GN=PEBP1 PE=2 SV=3
ENSG00000144224	-1.34395	0.000198194	26	66	UBX domain-containing protein 4 OS=Homo sapiens GN=UBXN4 PE=1 SV=2
ENSG00000221241	1.78022	0	158	46	--
ENSG00000256518	1.09142	0	228	107	Folate receptor alpha OS=Homo sapiens GN=FOLR1 PE=1 SV=3
ENSG00000113594	-7.22561	0	3	449	Leukemia inhibitory factor receptor OS=Homo sapiens GN=LIFR PE=1 SV=1
ENSG00000239413	-14.6662	0	0	26	40S ribosomal protein S27 OS=Rattus norvegicus GN=Rps27 PE=2 SV=3
ENSG00000133935	1.25565	2.9e-05	117	49	Probable ergosterol biosynthetic protein 28 OS=Pongo abelii PE=2 SV=1
ENSG00000164597	2.70044	0.00225393	26	4	Conserved oligomeric Golgi complex subunit 5 OS=Homo sapiens GN=COG5 PE=1 SV=3
ENSG00000169627	2.25376	0	124	26	BolA-like protein 2 OS=Homo sapiens GN=BOLA2 PE=1 SV=1
ENSG00000115738	1.62803	0.000128499	68	22	DNA-binding protein inhibitor ID-2 OS=Pongo abelii GN=ID2 PE=2 SV=1
ENSG00000132199	-1.19265	0.00108723	28	64	Mitochondrial enolase superfamily member 1 OS=Homo sapiens GN=ENOSF1 PE=1 SV=1
ENSG00000157796	-2.05889	0.00567312	6	25	WD repeat-containing protein 19 OS=Homo sapiens GN=WDR19 PE=1 SV=2
ENSG00000174373	-3.16993	0	6	54	Ral GTPase-activating protein subunit alpha-1 OS=Homo sapiens GN=RALGAPA1 PE=1 SV=1
ENSG00000236002	4.24793	0.00196885	19	1	40S ribosomal protein S2 OS=Homo sapiens GN=RPS2 PE=1 SV=2
ENSG00000183032	2.09954	0.00538461	30	7	Mitochondrial 2-oxodicarboxylate carrier OS=Homo sapiens GN=SLC25A21 PE=1 SV=1
ENSG00000237888	2.80735	0.00675803	21	3	60S ribosomal protein L29 OS=Homo sapiens GN=RPL29 PE=1 SV=2
ENSG00000231766	3.05889	0.00130905	25	3	Cytochrome c oxidase subunit 2 OS=Tarsius syrichta GN=MT-CO2 PE=3 SV=1
ENSG00000156976	-1.33656	0	255	644	Eukaryotic initiation factor 4A-II OS=Rattus norvegicus GN=Eif4a2 PE=1 SV=1
ENSG00000105887	1.38143	2.9e-05	99	38	Myotrophin OS=Homo sapiens GN=MTPN PE=1 SV=2
ENSG00000233971	-1.59904	0	34	103	40S ribosomal protein S20 OS=Xenopus laevis GN=rps20 PE=1 SV=1
ENSG00000142459	2.08746	0.0025472	34	8	EVI5-like protein OS=Homo sapiens GN=EVI5L PE=1 SV=1
ENSG00000109929	1.42084	0.000128499	83	31	Lathosterol oxidase OS=Homo sapiens GN=SC5D PE=1 SV=2
ENSG00000235581	1.67516	0	99	31	40S ribosomal protein S28 OS=Rattus norvegicus GN=Rps28 PE=1 SV=1
ENSG00000137193	-2.11548	0.0037124	6	26	Serine/threonine-protein kinase pim-1 OS=Homo sapiens GN=PIM1 PE=1 SV=3
ENSG00000199645	15.6382	0	51	0	--
ENSG00000239568	14.4893	8.07e-05	23	0	Cytochrome c oxidase subunit 3 OS=Pan troglodytes GN=MT-CO3 PE=3 SV=1
ENSG00000225616	-1.24511	0.000687535	27	64	60S ribosomal protein L27 OS=Rattus norvegicus GN=Rpl27 PE=2 SV=2
ENSG00000224279	-14.3581	5.52e-05	0	21	40S ribosomal protein S29 OS=Rattus norvegicus GN=Rps29 PE=1 SV=2
ENSG00000271047	15.1752	0	37	0	Uncharacterized protein C7orf73 OS=Homo sapiens GN=C7orf73 PE=4 SV=1
ENSG00000257231	-15.5507	0	0	48	Dynein light chain 1, cytoplasmic OS=Rattus norvegicus GN=Dynll1 PE=1 SV=1
ENSG00000121577	1.39232	0	126	48	Popeye domain-containing protein 2 OS=Homo sapiens GN=POPDC2 PE=2 SV=2
ENSG00000243978	14.8238	0	29	0	Retrotransposon gag domain-containing protein 1 OS=Homo sapiens GN=RGAG1 PE=1 SV=1
ENSG00000080824	-14.6096	0	5	44	Heat shock protein 90 AA1 GN=HSP90AA1 PE=2 SV=1
ENSG00000233737	14.1357	0.000836442	18	0	6.8 kDa mitochondrial proteolipid OS=Rattus norvegicus GN=Mp68 PE=1 SV=1
ENSG00000232982	-2.26303	0	10	48	Cytochrome c oxidase subunit 1 OS=Pan troglodytes GN=MT-CO1 PE=3 SV=1
ENSG00000008517	14.3581	0.00022174	21	0	Interleukin-32 OS=Homo sapiens GN=IL32 PE=1 SV=3
ENSG00000170323	-2.73697	0.00039415	3	20	Fatty acid-binding protein, adipocyte OS=Homo sapiens GN=FABP4 PE=1 SV=3
ENSG00000178695	16.7602	0	111	0	BTB/POZ domain-containing protein KCTD12 OS=Homo sapiens GN=KCTD12 PE=1 SV=1
ENSG00000132485	-2.11548	0.000151907	9	39	Zinc finger Ran-binding domain-containing protein 2 OS=Homo sapiens GN=ZRANB2 PE=1 SV=2
ENSG00000020426	-1.12553	0	55	120	CDK-activating kinase assembly factor MAT1 OS=Homo sapiens GN=MNAT1 PE=1 SV=1
ENSG00000229830	-2.90689	0	8	60	NADH-ubiquinone oxidoreductase chain 5 OS=Pongo pygmaeus GN=MT-ND5 PE=3 SV=2
ENSG00000103485	1.08746	0	187	88	Nicotinate-nucleotide pyrophosphorylase [carboxylating] OS=Homo sapiens GN=QPRT PE=1 SV=3
ENSG00000226948	-1.52083	2.9e-05	23	66	40S ribosomal protein S4, Y isoform 2 OS=Pan troglodytes GN=RPS4Y2 PE=2 SV=3
ENSG00000075336	-1.32193	0.00115733	22	55	Mitochondrial import inner membrane translocase subunit Tim21 OS=Pongo abelii GN=TIMM21 PE=2 SV=1
ENSG00000135480	1.10164	0	2058	959	Keratin, type II cytoskeletal 7 OS=Homo sapiens GN=KRT7 PE=1 SV=5
ENSG00000256826	2.22239	0.000245195	42	9	ATP synthase subunit f, mitochondrial OS=Sus scrofa GN=ATP5J2 PE=3 SV=4
ENSG00000196954	-1.04629	0.000175363	46	95	Caspase-4 OS=Homo sapiens GN=CASP4 PE=1 SV=1
ENSG00000225855	1.87801	0	136	37	Putative uncharacterized protein RUSC1-AS1 OS=Homo sapiens GN=RUSC1-AS1 PE=5 SV=1
ENSG00000227203	-3.08746	0.0058376	2	17	Activated RNA polymerase II transcriptional coactivator p15 OS=Pongo abelii GN=SUB1 PE=2 SV=1
ENSG00000240534	-4.18763	0	9	164	60S ribosomal protein L34 OS=Rattus norvegicus GN=Rpl34 PE=1 SV=3
ENSG00000011638	1.8625	0.00229689	40	11	Promethin OS=Homo sapiens GN=TMEM159 PE=2 SV=2
ENSG00000271508	13.8727	0.0031506	15	0	40S ribosomal protein S2 (Fragment) OS=Cricetulus griseus GN=RPS2 PE=2 SV=1
ENSG00000233114	13.6662	0.00747683	13	0	Cytochrome c oxidase subunit 7B, mitochondrial OS=Pongo abelii GN=COX7B PE=3 SV=1
ENSG00000240231	-3.66297	0	3	38	40S ribosomal protein S27 OS=Rattus norvegicus GN=Rps27 PE=2 SV=3
ENSG00000237729	1.51785	0.000667425	63	22	40S ribosomal protein S27 OS=Rattus norvegicus GN=Rps27 PE=2 SV=3
ENSG00000196924	1.02957	0	345	169	Filamin-A OS=Homo sapiens GN=FLNA PE=1 SV=4
ENSG00000233460	5.9542	0	62	1	60S ribosomal protein L35a OS=Xenopus laevis GN=rpl35a PE=3 SV=2
ENSG00000137504	-1.25154	0.00384686	21	50	CREB/ATF bZIP transcription factor OS=Homo sapiens GN=CREBZF PE=1 SV=2
ENSG00000218748	13.6662	0.00747683	13	0	Acyl-CoA-binding protein OS=Homo sapiens GN=DBI PE=1 SV=2
ENSG00000230903	-1.73697	0.00621872	9	30	60S ribosomal protein L9 OS=Homo sapiens GN=RPL9 PE=1 SV=1
ENSG00000265583	15.7731	0	56	0	--
ENSG00000104299	-1.78427	0.00420563	9	31	Integrator complex subunit 9 OS=Macaca fascicularis GN=INTS9 PE=2 SV=1
ENSG00000237082	-28.4823	0.00134458	0	15	Cytochrome c oxidase subunit 5B, mitochondrial OS=Sus scrofa GN=COX5B PE=2 SV=1
ENSG00000202347	14.5507	5.52e-05	24	0	--
ENSG00000120899	-2.558	0	9	53	Protein-tyrosine kinase 2-beta OS=Homo sapiens GN=PTK2B PE=1 SV=2
ENSG00000267601	2.32193	0	55	11	Metalloproteinase inhibitor 2 OS=Homo sapiens GN=TIMP2 PE=1 SV=2
ENSG00000237418	13.7731	0.00484404	14	0	60S ribosomal protein L39 OS=Gallus gallus GN=RPL39 PE=2 SV=1
ENSG00000264839	-2.86466	0	1844	13431	NADH-ubiquinone oxidoreductase chain 4L OS=Pan troglodytes GN=MT-ND4L PE=3 SV=1
ENSG00000075790	1.62149	0.00765906	40	13	B-cell receptor-associated protein 29 OS=Homo sapiens GN=BCAP29 PE=1 SV=2
ENSG00000248286	-13.4252	0.00957012	0	11	Acyl-CoA desaturase OS=Homo sapiens GN=SCD PE=1 SV=2
ENSG00000242358	1.34496	0	221	87	40S ribosomal protein S21 OS=Sus scrofa GN=RPS21 PE=3 SV=1
ENSG00000204253	1.38125	0	211	81	Heterogeneous nuclear ribonucleoprotein C OS=Pongo abelii GN=HNRNPC PE=2 SV=1
ENSG00000140451	-3.05889	0.000378561	3	25	ATP-dependent DNA helicase PIF1 OS=Homo sapiens GN=PIF1 PE=1 SV=2
ENSG00000264815	-29.2193	0	0	25	--
ENSG00000200278	1.64689	0	119	38	--
ENSG00000255252	4.24793	0	38	2	Reticulocalbin-1 OS=Homo sapiens GN=RCN1 PE=1 SV=1
ENSG00000135966	2.9542	0	62	8	Transforming growth factor-beta receptor-associated protein 1 OS=Homo sapiens GN=TGFBRAP1 PE=1 SV=1
ENSG00000197951	14.2877	0.000335456	20	0	Endothelial zinc finger protein induced by tumor necrosis factor alpha OS=Homo sapiens GN=ZNF71 PE=2 SV=1
ENSG00000237173	2.10128	0	236	55	Transaldolase OS=Homo sapiens GN=TALDO1 PE=1 SV=2
ENSG00000085514	-1.16146	0.000128499	38	85	Paired immunoglobulin-like type 2 receptor alpha OS=Homo sapiens GN=PILRA PE=1 SV=3
ENSG00000227241	1.11738	0	883	407	Peroxiredoxin-5, mitochondrial OS=Homo sapiens GN=PRDX5 PE=1 SV=4
ENSG00000126464	-4.04439	0	2	33	Proline-rich protein 12 OS=Homo sapiens GN=PRR12 PE=1 SV=2
ENSG00000180209	3.24793	0.00585996	19	2	Myosin regulatory light chain 2, skeletal muscle isoform OS=Homo sapiens GN=MYLPF PE=2 SV=1
ENSG00000200246	14.7207	0	27	0	--
ENSG00000241255	-1.12996	0	122	267	40S ribosomal protein S24 OS=Rattus norvegicus GN=Rps24 PE=2 SV=1
ENSG00000135047	1.31719	0	152	61	Cathepsin L1 OS=Homo sapiens GN=CTSL1 PE=1 SV=2
ENSG00000232442	-1.37197	0.00389618	17	44	Putative uncharacterized protein PRO2829 OS=Homo sapiens GN=PRO2829 PE=5 SV=1
ENSG00000197766	-1	0	110	220	Complement factor D OS=Homo sapiens GN=CFD PE=1 SV=5
ENSG00000221051	16.4087	0	87	0	Protein FAM138D OS=Homo sapiens GN=FAM138D PE=2 SV=1
ENSG00000102878	-2.23704	0.000400104	7	33	Heat shock factor protein 4 OS=Homo sapiens GN=HSF4 PE=1 SV=2
ENSG00000197603	-2.58496	0.00963898	3	18	Uncharacterized protein C5orf42 OS=Homo sapiens GN=C5orf42 PE=1 SV=4
ENSG00000167978	-1.1177	0	100	217	Serine/arginine repetitive matrix protein 2 OS=Homo sapiens GN=SRRM2 PE=1 SV=2
ENSG00000160959	-2.75803	0	17	115	Leucine-rich repeat-containing protein 14 OS=Homo sapiens GN=LRRC14 PE=2 SV=1
ENSG00000112983	-1.3744	8.07e-05	27	70	Bromodomain-containing protein 8 OS=Homo sapiens GN=BRD8 PE=1 SV=2
ENSG00000270598	1.2854	0.000991963	78	32	Uncharacterized protein C17orf89 OS=Homo sapiens GN=C17orf89 PE=2 SV=1
ENSG00000114416	-1.4199	0	37	99	Fragile X mental retardation syndrome-related protein 1 OS=Homo sapiens GN=FXR1 PE=1 SV=3
ENSG00000126653	3.64386	0	125	10	Nuclear speckle splicing regulatory protein 1 OS=Homo sapiens GN=NSRP1 PE=1 SV=1
ENSG00000167165	3.52356	0.00106882	23	2	UDP-glucuronosyltransferase 1-6 OS=Homo sapiens GN=UGT1A6 PE=1 SV=2
ENSG00000225131	-1.28011	0.00276478	21	51	Proteasome activator complex subunit 2 OS=Homo sapiens GN=PSME2 PE=1 SV=4
ENSG00000218980	1.70044	0	260	80	Ferritin heavy chain OS=Pongo abelii GN=FTH1 PE=2 SV=3
ENSG00000137801	1.848	0.00022174	54	15	Thrombospondin-1 OS=Homo sapiens GN=THBS1 PE=1 SV=2
ENSG00000166938	-1.92961	0	21	80	DIS3-like exonuclease 1 OS=Homo sapiens GN=DIS3L PE=1 SV=2
ENSG00000231501	3.21691	0	2715	292	NADH-ubiquinone oxidoreductase chain 4L OS=Pan troglodytes GN=MT-ND4L PE=3 SV=1
ENSG00000197816	-4.45943	0	2	44	Coiled-coil domain-containing protein 180 OS=Homo sapiens GN=CCDC180 PE=2 SV=2
ENSG00000254270	-2.34792	0	11	56	Enhancer of rudimentary homolog OS=Mus musculus GN=Erh PE=1 SV=1
ENSG00000106399	-1.04731	0	120	248	Replication protein A 14 kDa subunit OS=Homo sapiens GN=RPA3 PE=1 SV=1
ENSG00000138604	-3.82782	0	5	71	D-glucuronyl C5-epimerase OS=Homo sapiens GN=GLCE PE=1 SV=3
ENSG00000183597	4.56478	0	71	3	Transport and Golgi organization 2 homolog OS=Homo sapiens GN=TANGO2 PE=2 SV=1
ENSG00000270889	14.4252	0.000128499	22	0	Protein phosphatase 1 regulatory subunit 14B OS=Homo sapiens GN=PPP1R14B PE=1 SV=3
ENSG00000227259	15.2877	0	40	0	Non-histone chromosomal protein HMG-17 OS=Pongo abelii GN=HMGN2 PE=3 SV=3
ENSG00000258650	3.1822	0	118	13	Heat shock factor-binding protein 1 OS=Pongo abelii GN=HSBP1 PE=3 SV=1
ENSG00000231684	-14.3581	5.52e-05	0	21	Eukaryotic translation initiation factor 1 OS=Pongo abelii GN=EIF1 PE=3 SV=1
ENSG00000054277	2.13535	0	268	61	Opsin-3 OS=Homo sapiens GN=OPN3 PE=1 SV=1
ENSG00000231005	-1.80735	2.9e-05	16	56	Putative 60S ribosomal protein L39-like 5 OS=Homo sapiens GN=RPL39P5 PE=5 SV=2
ENSG00000230617	4.70966	0	471	18	Proteasome subunit beta type-5 OS=Rattus norvegicus GN=Psmb5 PE=1 SV=3
ENSG00000122176	1.848	0.00484404	36	10	Fibromodulin OS=Homo sapiens GN=FMOD PE=1 SV=2
ENSG00000242640	-1.88753	0.000744835	10	37	40S ribosomal protein S29 OS=Rattus norvegicus GN=Rps29 PE=1 SV=2
ENSG00000243517	-1.00673	0	107	215	60S ribosomal protein L13a OS=Homo sapiens GN=RPL13A PE=1 SV=2
ENSG00000167615	-2.19265	0	14	64	Leukocyte receptor cluster member 8 OS=Homo sapiens GN=LENG8 PE=2 SV=2
ENSG00000112984	-1.16506	0	66	148	Kinesin-like protein KIF20A OS=Homo sapiens GN=KIF20A PE=1 SV=1
ENSG00000156802	-2.05063	0.00226831	7	29	ATPase family AAA domain-containing protein 2 OS=Homo sapiens GN=ATAD2 PE=1 SV=1
ENSG00000271358	-3.45943	0.000526425	2	22	Ubiquitin carboxyl-terminal hydrolase 5 OS=Pongo abelii GN=UBP5 PE=2 SV=1
ENSG00000109846	2.87447	0	44	6	Alpha-crystallin B chain OS=Pongo abelii GN=CRYAB PE=2 SV=1
ENSG00000147454	-1.05247	0.00844229	27	56	Mitoferrin-1 OS=Homo sapiens GN=SLC25A37 PE=2 SV=2
ENSG00000216365	2.51873	0	149	26	60S ribosomal protein L37 OS=Rattus norvegicus GN=Rpl37 PE=1 SV=2
ENSG00000076984	-2.90689	0	12	90	Dual specificity mitogen-activated protein kinase kinase 7 OS=Homo sapiens GN=MAP2K7 PE=1 SV=2
ENSG00000237854	-3.16993	0.000128499	3	27	Histone demethylase UTY OS=Pan troglodytes GN=UTY PE=2 SV=1
ENSG00000240452	1.63227	0.000313595	62	20	Cytochrome c oxidase subunit 1 OS=Hylobates syndactylus GN=MT-CO1 PE=3 SV=1
ENSG00000143994	-14.6096	0	0	25	Abhydrolase domain-containing protein 1 OS=Homo sapiens GN=ABHD1 PE=2 SV=2
ENSG00000214347	-14.92	0	0	31	Adenylate kinase isoenzyme 1 OS=Sus scrofa GN=AK1 PE=1 SV=1
ENSG00000224797	1.848	0.00022174	54	15	60S ribosomal protein L37 OS=Rattus norvegicus GN=Rpl37 PE=1 SV=2
ENSG00000168172	-1.29834	0	37	91	Protein Hook homolog 3 OS=Homo sapiens GN=HOOK3 PE=1 SV=2
ENSG00000264284	-15.0532	0	0	34	Transmembrane protein 78 OS=Homo sapiens GN=TMEM78 PE=2 SV=1
ENSG00000224908	1.69661	0	94	29	Mitochondrial import inner membrane translocase subunit Tim8 B OS=Homo sapiens GN=TIMM8B PE=1 SV=1
ENSG00000230180	-16.2326	0	0	77	60S ribosomal protein L12 OS=Rattus norvegicus GN=Rpl12 PE=2 SV=1
ENSG00000166557	1.27009	0.000783849	82	34	Transmembrane emp24 domain-containing protein 3 OS=Homo sapiens GN=TMED3 PE=1 SV=1
ENSG00000115350	1.19719	0	227	99	DNA polymerase epsilon subunit 4 OS=Homo sapiens GN=POLE4 PE=1 SV=2
ENSG00000162600	-3.16993	0.000128499	3	27	Metalloendopeptidase OMA1, mitochondrial OS=Homo sapiens GN=OMA1 PE=1 SV=1
ENSG00000117289	-2.15381	0	20	89	Thioredoxin-interacting protein OS=Homo sapiens GN=TXNIP PE=1 SV=1
ENSG00000121900	2.63227	0.000725149	31	5	Transmembrane protein 54 OS=Homo sapiens GN=TMEM54 PE=2 SV=1
ENSG00000108448	1.86673	5.52e-05	62	17	Tripartite motif-containing protein 16 OS=Pongo abelii GN=TRIM16 PE=2 SV=1
ENSG00000264350	1.07276	0	183	87	Small nuclear ribonucleoprotein G OS=Mus musculus GN=Snrpg PE=1 SV=1
ENSG00000206875	-14.7731	0	0	28	--
ENSG00000087086	2.58054	0	4558	762	Ferritin light chain OS=Homo sapiens GN=FTL PE=1 SV=2
ENSG00000163781	-1.7885	0.000991963	11	38	DNA topoisomerase 2-binding protein 1 OS=Homo sapiens GN=TOPBP1 PE=1 SV=3
ENSG00000266563	1.26303	0.000687535	84	35	Eukaryotic translation initiation factor 1 OS=Mus musculus GN=Eif1 PE=2 SV=2
ENSG00000147162	-2.25376	0	39	186	UDP-N-acetylglucosamine--peptide N-acetylglucosaminyltransferase 110 kDa subunit OS=Homo sapiens GN=OGT PE=1 SV=3
ENSG00000037241	1.43792	0	233	86	60S ribosomal protein L26-like 1 OS=Homo sapiens GN=RPL26L1 PE=1 SV=1
ENSG00000196504	-1.02308	0.00543657	31	63	Pre-mRNA-processing factor 40 homolog A OS=Homo sapiens GN=PRPF40A PE=1 SV=2
ENSG00000241993	3.80735	0	42	3	60S ribosomal protein L38 OS=Rattus norvegicus GN=Rpl38 PE=1 SV=2
ENSG00000137776	-1.14975	0.000725149	32	71	SAFB-like transcription modulator OS=Homo sapiens GN=SLTM PE=1 SV=2
ENSG00000230603	-1.19265	0.00108723	28	64	40S ribosomal protein S21 OS=Sus scrofa GN=RPS21 PE=3 SV=1
ENSG00000196154	13.0959	0	171	20	Protein S100-A4 OS=Homo sapiens GN=S100A4 PE=1 SV=1
ENSG00000188549	-4.08746	0.00189427	1	17	Uncharacterized protein C15orf52 OS=Homo sapiens GN=C15orf52 PE=1 SV=1
ENSG00000173702	15.9882	0	65	0	Mucin-13 OS=Homo sapiens GN=MUC13 PE=1 SV=2
ENSG00000244043	-1.54432	0.00600898	12	35	40S ribosomal protein S27-like OS=Rattus norvegicus GN=Rps27l PE=1 SV=3
ENSG00000253374	2.22239	0.00538461	28	6	Ferritin heavy chain OS=Pongo abelii GN=FTH1 PE=2 SV=3
ENSG00000241431	1.42951	0	167	62	60S ribosomal protein L37 OS=Rattus norvegicus GN=Rpl37 PE=1 SV=2
ENSG00000266621	15.9431	0	63	0	Transmembrane protein 78 OS=Homo sapiens GN=TMEM78 PE=2 SV=1
ENSG00000240096	2.17383	0	185	41	60S ribosomal protein L18a OS=Homo sapiens GN=RPL18A PE=1 SV=2
ENSG00000233223	-2.10434	5.52e-05	10	43	--
ENSG00000226608	2.77496	0	2334	341	Ferritin light chain OS=Pongo abelii GN=FTL PE=2 SV=3
ENSG00000163956	1.30485	0.000443094	84	34	Alpha-2-macroglobulin receptor-associated protein OS=Homo sapiens GN=LRPAP1 PE=1 SV=1
ENSG00000251992	-13.4252	0.00957012	0	11	--
ENSG00000216154	-15.4252	0	0	44	--
ENSG00000271315	-13.4252	0.00957012	0	11	DNA-directed RNA polymerases I, II, and III subunit RPABC4 OS=Mus musculus GN=Polr2k PE=2 SV=2
ENSG00000198695	1.68552	0	3342	1039	NADH-ubiquinone oxidoreductase chain 6 OS=Homo sapiens GN=MT-ND6 PE=1 SV=2
ENSG00000254023	13.8727	0.0031506	15	0	Pyruvate kinase isozymes M1/M2 OS=Homo sapiens GN=PKM PE=1 SV=4
ENSG00000207360	16.6096	0	100	0	--
ENSG00000188126	3.24793	0.00585996	19	2	Putative unconventional myosin-XVB OS=Homo sapiens GN=MYO15B PE=5 SV=2
ENSG00000233558	-1.34239	0.000105218	28	71	40S ribosomal protein S5 OS=Homo sapiens GN=RPS5 PE=1 SV=4
ENSG00000213839	3.45943	0.00165879	22	2	Thioredoxin-related transmembrane protein 2 OS=Homo sapiens GN=TMX2 PE=1 SV=1
ENSG00000172650	-3	0.00930956	2	16	Arf-GAP with GTPase, ANK repeat and PH domain-containing protein 5 OS=Homo sapiens GN=AGAP5 PE=2 SV=2
ENSG00000157110	-2.08746	0	12	51	RNA-binding protein with multiple splicing OS=Homo sapiens GN=RBPMS PE=1 SV=1
ENSG00000168906	-1.05364	0	66	137	S-adenosylmethionine synthase isoform type-2 OS=Pongo abelii GN=MAT2A PE=2 SV=1
ENSG00000120832	-3	0.00930956	2	16	mTERF domain-containing protein 3, mitochondrial OS=Homo sapiens GN=MTERFD3 PE=1 SV=2
ENSG00000174775	1.41504	0.00877622	48	18	Transforming protein p29 OS=Harvey murine sarcoma virus GN=H-RAS PE=1 SV=1
ENSG00000128989	1.08901	0.000357026	117	55	cAMP-regulated phosphoprotein 19 OS=Sus scrofa GN=ARPP19 PE=2 SV=3
ENSG00000135862	1.39593	0.00783936	50	19	Laminin subunit gamma-1 OS=Homo sapiens GN=LAMC1 PE=1 SV=3
ENSG00000177156	1.33914	0	253	100	Transaldolase OS=Homo sapiens GN=TALDO1 PE=1 SV=2
ENSG00000224856	-1.33703	0.00277911	19	48	60S ribosomal protein L35a OS=Pongo abelii GN=RPL35A PE=3 SV=1
ENSG00000162994	-13.6662	0.00360956	0	13	Clathrin heavy chain linker domain-containing protein 1 OS=Homo sapiens GN=CLHC1 PE=2 SV=3
ENSG00000213988	-1.01937	0.00180456	37	75	Zinc finger protein 90 OS=Homo sapiens GN=ZNF90 PE=2 SV=3
ENSG00000228930	1.18335	0	243	107	Cytochrome c oxidase subunit 1 OS=Papio hamadryas GN=MT-CO1 PE=3 SV=1
ENSG00000100325	-1.12262	0	62	135	Activating signal cointegrator 1 complex subunit 2 OS=Homo sapiens GN=ASCC2 PE=1 SV=3
ENSG00000160131	1.44057	0.00260618	57	21	Vacuolar ATPase assembly integral membrane protein VMA21 OS=Pongo abelii GN=VMA21 PE=3 SV=1
ENSG00000173653	-1.1481	0	74	164	CAAX prenyl protease 2 OS=Homo sapiens GN=RCE1 PE=1 SV=1
ENSG00000173432	10.8194	0.000105218	60	17	Serum amyloid A-1 protein OS=Homo sapiens GN=SAA1 PE=1 SV=1
ENSG00000264809	15.8484	0	59	0	Transmembrane protein 78 OS=Homo sapiens GN=TMEM78 PE=2 SV=1
ENSG00000235912	-1.25481	0	88	210	Translation machinery-associated protein 7 OS=Mus musculus GN=Tma7 PE=2 SV=1
ENSG00000247911	-13.9658	0.000801719	0	16	Non-histone chromosomal protein HMG-14 OS=Bos taurus GN=HMGN1 PE=1 SV=2
ENSG00000225787	-13.4252	0.00957012	0	11	U6 snRNA-associated Sm-like protein LSm3 OS=Mus musculus GN=Lsm3 PE=3 SV=2
ENSG00000166979	-1.38466	0.00232645	18	47	Protein eva-1 homolog C OS=Homo sapiens GN=EVA1C PE=1 SV=1
ENSG00000138382	-1.06817	0.00303044	31	65	Methyltransferase-like protein 5 OS=Homo sapiens GN=METTL5 PE=1 SV=1
ENSG00000180488	5.10852	0	69	2	Protein FAM73A OS=Homo sapiens GN=FAM73A PE=2 SV=1
ENSG00000265073	5.80735	0	56	1	UPF0764 protein C16orf89 OS=Homo sapiens GN=C16orf89 PE=1 SV=2
ENSG00000227615	-18.2604	0	0	314	40S ribosomal protein S12 OS=Sus scrofa GN=RPS12 PE=2 SV=2
ENSG00000008300	-2.32193	0.000646787	6	30	Cadherin EGF LAG seven-pass G-type receptor 3 OS=Homo sapiens GN=CELSR3 PE=1 SV=2
ENSG00000258411	-15.2137	0	0	38	Ras-related protein O-Krev OS=Diplobatis ommata PE=2 SV=1
ENSG00000215397	1.33442	0.00502358	58	23	Transcriptional repressor scratch 2 OS=Homo sapiens GN=SCRT2 PE=2 SV=3
ENSG00000250322	-14.2137	0.000175363	0	19	40S ribosomal protein S13 OS=Cricetulus griseus GN=RPS13 PE=3 SV=3
ENSG00000025293	-1.44057	0.00632361	14	38	PHD finger protein 20 OS=Homo sapiens GN=PHF20 PE=1 SV=2
ENSG00000239701	2.24793	0.000545821	38	8	60S ribosomal protein L37 OS=Rattus norvegicus GN=Rpl37 PE=1 SV=2
ENSG00000240424	4.45943	0.000526425	22	1	60S ribosomal protein L19 OS=Rattus norvegicus GN=Rpl19 PE=1 SV=1
ENSG00000213867	-1.38466	0.00232645	18	47	60S ribosomal protein L27 OS=Danio rerio GN=rpl27 PE=2 SV=3
ENSG00000211850	20.3538	0	1340	0	--
ENSG00000111231	-2.0614	0	23	96	GPN-loop GTPase 3 OS=Homo sapiens GN=GPN3 PE=1 SV=2
ENSG00000242814	-2.69032	0	11	71	60S ribosomal protein L28 OS=Mus musculus GN=Rpl28 PE=1 SV=2
ENSG00000231034	2.71272	0	59	9	Cytochrome c oxidase subunit 3 OS=Sus scrofa GN=MT-CO3 PE=3 SV=2
ENSG00000129038	2.72247	0.000313595	33	5	Lysyl oxidase homolog 1 OS=Homo sapiens GN=LOXL1 PE=1 SV=2
ENSG00000231414	-16.624	0	0	101	60S ribosomal protein L39 OS=Rattus norvegicus GN=Rpl39 PE=1 SV=2
ENSG00000271693	15.1357	0	36	0	Platelet-activating factor acetylhydrolase IB subunit beta OS=Rattus norvegicus GN=Pafah1b2 PE=1 SV=1
ENSG00000187608	1.20353	0.00265964	76	33	Ubiquitin-like protein ISG15 OS=Homo sapiens GN=ISG15 PE=1 SV=5
ENSG00000160285	1.52546	0	95	33	Lanosterol synthase OS=Homo sapiens GN=LSS PE=1 SV=1
ENSG00000136026	2.23704	0.0017509	33	7	Cytoskeleton-associated protein 4 OS=Homo sapiens GN=CKAP4 PE=1 SV=2
ENSG00000271014	-13.9658	0.000801719	0	16	NADH dehydrogenase [ubiquinone] 1 beta subcomplex subunit 6 OS=Pongo abelii GN=NDUFB6 PE=2 SV=1
ENSG00000008710	-1.65711	0.00113996	13	41	Polycystin-1 OS=Homo sapiens GN=PKD1 PE=1 SV=3
ENSG00000152763	-13.6662	0.00360956	0	13	WD repeat-containing protein 78 OS=Homo sapiens GN=WDR78 PE=2 SV=1
ENSG00000116957	-1.05889	0.0011959	36	75	Tubulin-specific chaperone E OS=Homo sapiens GN=TBCE PE=1 SV=1
ENSG00000227309	-1.90689	0.0031506	8	30	60S ribosomal protein L31 OS=Rattus norvegicus GN=Rpl31 PE=2 SV=1
ENSG00000114854	1.33949	0	124	49	Troponin C, slow skeletal and cardiac muscles OS=Oryctolagus cuniculus GN=TNNC1 PE=1 SV=1
ENSG00000160888	-1.74723	0	56	188	Immediate early response gene 2 protein OS=Homo sapiens GN=IER2 PE=2 SV=1
ENSG00000227682	-1.25987	2.9e-05	38	91	ATP synthase subunit alpha, mitochondrial OS=Pongo abelii GN=ATP5A1 PE=2 SV=1
ENSG00000228399	-2.86942	0	13	95	40S ribosomal protein S20 OS=Rattus norvegicus GN=Rps20 PE=3 SV=1
ENSG00000243675	3.75489	0.000175363	27	2	60S ribosomal protein L35a OS=Rattus norvegicus GN=Rpl35a PE=3 SV=1
ENSG00000226243	-14.5507	0	0	24	Putative 60S ribosomal protein L37a OS=Rattus norvegicus GN=Rpl37a-ps1 PE=5 SV=2
ENSG00000263327	-2.91254	0	17	128	40S ribosomal protein S21 OS=Sus scrofa GN=RPS21 PE=3 SV=1
ENSG00000258073	-16.5507	0	0	96	Small nuclear ribonucleoprotein Sm D2 OS=Mus musculus GN=Snrpd2 PE=1 SV=1
ENSG00000254771	-14.6096	0	0	25	Transcriptional enhancer factor TEF-1 OS=Mus musculus GN=Tead1 PE=2 SV=2
ENSG00000160209	1.03814	0	230	112	Pyridoxal kinase OS=Homo sapiens GN=PDXK PE=1 SV=1
ENSG00000168958	1.36134	0	167	65	Mitochondrial fission factor OS=Pongo abelii GN=MFF PE=2 SV=1
ENSG00000177697	1.1375	0.000764402	99	45	CD151 antigen OS=Homo sapiens GN=CD151 PE=1 SV=3
ENSG00000244921	1.078	0.00212964	95	45	Cytochrome b OS=Pan troglodytes GN=MT-CYB PE=3 SV=1
ENSG00000215369	2.60204	0	85	14	60S ribosomal protein L37 OS=Rattus norvegicus GN=Rpl37 PE=1 SV=2
ENSG00000171103	-2	0.00863887	6	24	tRNA (adenine(58)-N(1))-methyltransferase, mitochondrial OS=Homo sapiens GN=TRMT61B PE=1 SV=2
ENSG00000227401	1.56866	0	264	89	60S ribosomal protein L37 OS=Rattus norvegicus GN=Rpl37 PE=1 SV=2
ENSG00000254285	1.45457	0.000291834	74	27	Keratin, type II cytoskeletal 8 OS=Homo sapiens GN=KRT8 PE=1 SV=7
ENSG00000232296	16.4576	0	90	0	U6 snRNA-associated Sm-like protein LSm3 OS=Mus musculus GN=Lsm3 PE=3 SV=2
ENSG00000232946	-1.51937	0.00184015	15	43	60S ribosomal protein L35a OS=Pongo abelii GN=RPL35A PE=3 SV=1
ENSG00000178556	-4.08746	0	3	51	Cyclin-dependent kinases regulatory subunit 1 OS=Mus musculus GN=Cks1b PE=2 SV=1
ENSG00000230249	-14.5507	0	0	24	40S ribosomal protein S24 OS=Rattus norvegicus GN=Rps24 PE=2 SV=1
ENSG00000101544	-3	0	5	40	ADNP homeobox protein 2 OS=Homo sapiens GN=ADNP2 PE=1 SV=1
ENSG00000229468	15.8484	0	59	0	60S ribosomal protein L39 OS=Rattus norvegicus GN=Rpl39 PE=1 SV=2
ENSG00000143641	1.63322	0	152	49	Polypeptide N-acetylgalactosaminyltransferase 2 OS=Homo sapiens GN=GALNT2 PE=1 SV=1
ENSG00000166037	-1.75489	0	24	81	Centrosomal protein of 57 kDa OS=Homo sapiens GN=CEP57 PE=1 SV=2
ENSG00000235787	1.94753	0.000105218	54	14	60S ribosomal protein L35a OS=Pongo abelii GN=RPL35A PE=3 SV=1
ENSG00000175455	-2.02748	0	13	53	Coiled-coil domain-containing protein 14 OS=Homo sapiens GN=CCDC14 PE=1 SV=3
ENSG00000258638	-13.4252	0.00957012	0	11	Protein tyrosine phosphatase type IVA 1 OS=Rattus norvegicus GN=Ptp4a1 PE=1 SV=1
ENSG00000099194	1.29546	0	189	77	Acyl-CoA desaturase OS=Homo sapiens GN=SCD PE=1 SV=2
ENSG00000179134	-1.28951	0.00644972	18	44	Protein Smaug homolog 2 OS=Homo sapiens GN=SAMD4B PE=1 SV=1
ENSG00000253750	3.23522	0	113	12	NADH dehydrogenase [ubiquinone] 1 alpha subcomplex subunit 4 OS=Mus musculus GN=Ndufa4 PE=1 SV=2
ENSG00000167508	1.31034	0.00399444	62	25	Diphosphomevalonate decarboxylase OS=Homo sapiens GN=MVD PE=1 SV=1
ENSG00000138750	-1.78427	0.00420563	9	31	Nucleoporin p54 OS=Homo sapiens GN=NUP54 PE=1 SV=2
ENSG00000236280	14.2137	0.000526425	19	0	Farnesyl pyrophosphate synthase OS=Homo sapiens GN=FDPS PE=1 SV=4
ENSG00000224094	-1.63227	2.9e-05	20	62	40S ribosomal protein S24 OS=Rattus norvegicus GN=Rps24 PE=2 SV=1
ENSG00000179151	-1.65208	0	21	66	Enhancer of mRNA-decapping protein 3 OS=Homo sapiens GN=EDC3 PE=1 SV=1
ENSG00000260459	13.6662	0.00747683	13	0	Ferritin light chain OS=Oryctolagus cuniculus GN=FTL PE=2 SV=2
ENSG00000242992	1.97924	0	138	35	Ferritin heavy chain OS=Homo sapiens GN=FTH1 PE=1 SV=2
ENSG00000225486	14.6662	2.9e-05	26	0	Low molecular weight phosphotyrosine protein phosphatase OS=Homo sapiens GN=ACP1 PE=1 SV=3
ENSG00000165443	14.0532	0.00129155	17	0	Phytanoyl-CoA hydroxylase-interacting protein-like OS=Homo sapiens GN=PHYHIPL PE=1 SV=3
ENSG00000223825	1.27684	0.00471707	63	26	DAZ-associated protein 2 OS=Pongo abelii GN=DAZAP2 PE=2 SV=1
ENSG00000227556	15.5507	0	48	0	Probable dimethyladenosine transferase OS=Macaca fascicularis GN=DIMT1 PE=2 SV=1
ENSG00000067836	1.75002	0.00639635	37	11	Protein rogdi homolog OS=Homo sapiens GN=ROGDI PE=2 SV=1
ENSG00000219507	1.09184	0	454	213	Ferritin heavy chain OS=Homo sapiens GN=FTH1 PE=1 SV=2
ENSG00000233484	-15.0102	0	0	33	Cytochrome b OS=Hoolock hoolock GN=MT-CYB PE=3 SV=1
ENSG00000110107	1.09565	0	530	248	Pre-mRNA-processing factor 19 OS=Homo sapiens GN=PRPF19 PE=1 SV=1
ENSG00000235069	-5.54432	0	3	140	Reactive oxygen species modulator 1 OS=Mus musculus GN=Romo1 PE=2 SV=1
ENSG00000230478	16.5204	0	94	0	Glyceraldehyde-3-phosphate dehydrogenase OS=Felis catus GN=GAPDH PE=2 SV=3
ENSG00000117984	2.81992	0	346	49	Cathepsin D OS=Homo sapiens GN=CTSD PE=1 SV=1
ENSG00000204580	-1.05971	0	71	148	Epithelial discoidin domain-containing receptor 1 OS=Homo sapiens GN=DDR1 PE=1 SV=1
ENSG00000166401	-2.36923	0	18	93	Serpin B8 OS=Homo sapiens GN=SERPINB8 PE=1 SV=2
ENSG00000269601	15.4576	0	45	0	Rho guanine nucleotide exchange factor 12 OS=Mus musculus GN=Arhgef12 PE=1 SV=2
ENSG00000170312	-1	2.9e-05	59	118	Cyclin-dependent kinase 1 OS=Homo sapiens GN=CDK1 PE=1 SV=3
ENSG00000207181	-13.6662	0.00360956	0	13	--
ENSG00000123689	15.1752	0	37	0	G0/G1 switch protein 2 OS=Homo sapiens GN=G0S2 PE=1 SV=1
ENSG00000226549	2.53605	0.00162245	29	5	Acyl-CoA desaturase OS=Homo sapiens GN=SCD PE=1 SV=2
ENSG00000201302	-13.8727	0.00134458	0	15	--
ENSG00000229519	-3.39232	0	4	42	60S ribosomal protein L34 OS=Homo sapiens GN=RPL34 PE=1 SV=3
ENSG00000259121	-13.7731	0.00223223	0	14	60S acidic ribosomal protein P1 OS=Homo sapiens GN=RPLP1 PE=1 SV=1
ENSG00000224219	1.78427	0	93	27	Protein transport protein Sec61 subunit gamma OS=Xenopus laevis GN=sec61g PE=3 SV=1
ENSG00000268621	1.21632	0	158	68	Putative uncharacterized protein FLJ37107 OS=Homo sapiens PE=5 SV=1
ENSG00000100201	-1.15472	0	53	118	Probable ATP-dependent RNA helicase DDX17 OS=Homo sapiens GN=DDX17 PE=1 SV=2
ENSG00000221221	16.0319	0	67	0	Transmembrane protein 78 OS=Homo sapiens GN=TMEM78 PE=2 SV=1
ENSG00000108515	2.16581	0	175	39	Beta-enolase OS=Homo sapiens GN=ENO3 PE=1 SV=5
ENSG00000197614	1.28671	0	344	141	Microfibrillar-associated protein 5 OS=Homo sapiens GN=MFAP5 PE=1 SV=1
ENSG00000111817	1.5025	0	153	54	Dermatan-sulfate epimerase OS=Homo sapiens GN=DSE PE=1 SV=1
ENSG00000223918	1.19592	2.9e-05	126	55	40S ribosomal protein S21 OS=Sus scrofa GN=RPS21 PE=3 SV=1
ENSG00000231251	-16.392	0	0	86	Protein FAM32A OS=Xenopus tropicalis GN=fam32a PE=3 SV=1
ENSG00000144381	-1.09646	0	94	201	60 kDa heat shock protein, mitochondrial OS=Homo sapiens GN=HSPD1 PE=1 SV=2
ENSG00000248223	1.74416	0	134	40	Ferritin heavy chain OS=Pongo abelii GN=FTH1 PE=2 SV=3
ENSG00000268332	2.77529	0	445	65	Voltage-gated potassium channel subunit beta-2 OS=Rattus norvegicus GN=Kcnab2 PE=1 SV=1
ENSG00000220370	3.08549	0	365	43	60S ribosomal protein L7a OS=Rattus norvegicus GN=Rpl7a PE=1 SV=2
ENSG00000090905	2.09954	0.00538461	30	7	Trinucleotide repeat-containing gene 6A protein OS=Homo sapiens GN=TNRC6A PE=1 SV=2
ENSG00000238980	-15.3233	0	0	41	Protein Q300 OS=Mus musculus GN=Hpvc2 PE=4 SV=1
ENSG00000142089	1.15987	0	286	128	Interferon-induced transmembrane protein 3 OS=Homo sapiens GN=IFITM3 PE=1 SV=2
ENSG00000182310	-7.7211	0	1	211	Octapeptide-repeat protein T2 OS=Mus musculus GN=Srst PE=2 SV=1
ENSG00000213939	-1.01822	0	118	239	40S ribosomal protein S12 OS=Rattus norvegicus GN=Rps12 PE=1 SV=2
ENSG00000236562	3.24793	0	57	6	Interferon-induced transmembrane protein 3 OS=Homo sapiens GN=IFITM3 PE=1 SV=2
ENSG00000238211	15.2877	0	40	0	DNA-directed RNA polymerases I, II, and III subunit RPABC5 OS=Mus musculus GN=Polr2l PE=2 SV=1
ENSG00000212385	-15.8965	0	0	61	--
ENSG00000266959	2.02748	0	106	26	40S ribosomal protein S7 OS=Rattus norvegicus GN=Rps7 PE=1 SV=1
ENSG00000108848	-1.4441	0	43	117	Luc7-like protein 3 OS=Pongo abelii GN=LUC7L3 PE=2 SV=1
ENSG00000237528	1.49476	0.000914012	62	22	Cytochrome b-c1 complex subunit 9 OS=Bos taurus GN=UQCR10 PE=1 SV=3
ENSG00000170522	1.76553	0.000627614	51	15	Elongation of very long chain fatty acids protein 6 OS=Homo sapiens GN=ELOVL6 PE=1 SV=1
ENSG00000227376	1.14585	0.000464296	104	47	Ferritin heavy chain OS=Homo sapiens GN=FTH1 PE=1 SV=2
ENSG00000149084	1.5502	0.0095126	41	14	Estradiol 17-beta-dehydrogenase 12 OS=Homo sapiens GN=HSD17B12 PE=1 SV=2
ENSG00000244705	-1.48543	2.9e-05	25	70	60S acidic ribosomal protein P0 OS=Homo sapiens GN=RPLP0 PE=1 SV=1
ENSG00000102287	-3.14568	0	20	177	Gamma-aminobutyric acid receptor subunit epsilon OS=Homo sapiens GN=GABRE PE=2 SV=2
ENSG00000213761	-1.90689	0.0031506	8	30	Metallothionein-1E OS=Homo sapiens GN=MT1E PE=1 SV=1
ENSG00000175727	-2.48543	0.000646787	5	28	MLX-interacting protein OS=Homo sapiens GN=MLXIP PE=1 SV=2
ENSG00000232368	3.35755	0	123	12	Ferritin light chain OS=Homo sapiens GN=FTL PE=1 SV=2
ENSG00000250983	-13.7731	0.00223223	0	14	Protein FAM76A OS=Mus musculus GN=Fam76a PE=2 SV=1
ENSG00000140521	1.89812	0.00160602	41	11	DNA polymerase subunit gamma-1 OS=Homo sapiens GN=POLG PE=1 SV=1
ENSG00000181577	3.04439	0.000128499	33	4	Uncharacterized protein C6orf223 OS=Homo sapiens GN=C6orf223 PE=2 SV=2
ENSG00000119640	-1.53842	8.07e-05	21	61	Acylphosphatase-1 OS=Homo sapiens GN=ACYP1 PE=1 SV=2
ENSG00000267736	-1.90689	0.0031506	8	30	High mobility group protein B2 OS=Homo sapiens GN=HMGB2 PE=1 SV=2
ENSG00000199629	13.8727	0.0031506	15	0	--
ENSG00000266587	15.9431	0	63	0	Transmembrane protein 78 OS=Homo sapiens GN=TMEM78 PE=2 SV=1
ENSG00000196139	14.9658	0	32	0	Aldo-keto reductase family 1 member C3 OS=Homo sapiens GN=AKR1C3 PE=1 SV=4
ENSG00000253232	15.392	0	43	0	Thymosin beta-4 OS=Mus musculus GN=Tmsb4x PE=1 SV=1
ENSG00000204894	14.7207	0	27	0	Putative phosphoserine phosphatase-like protein OS=Homo sapiens GN=PSPHP1 PE=5 SV=1
ENSG00000265936	1.06711	0	176	84	60S ribosomal protein L10a OS=Rattus norvegicus GN=Rpl10a PE=1 SV=2
ENSG00000260747	-14.7207	0	0	27	ATP synthase subunit b, mitochondrial OS=Homo sapiens GN=ATP5F1 PE=1 SV=2
ENSG00000232172	2.09516	0	141	33	60S ribosomal protein L19 OS=Rattus norvegicus GN=Rpl19 PE=1 SV=1
ENSG00000161996	-2.926	0	5	38	WD repeat-containing protein 90 OS=Homo sapiens GN=WDR90 PE=2 SV=2
ENSG00000214510	-3.20645	0	13	120	Serine protease inhibitor Kazal-type 13 OS=Homo sapiens GN=SPINK13 PE=3 SV=1
ENSG00000224949	14.7207	0	27	0	60S ribosomal protein L37 OS=Rattus norvegicus GN=Rpl37 PE=1 SV=2
ENSG00000184831	1.06871	0	172	82	Apolipoprotein O OS=Homo sapiens GN=APOO PE=1 SV=1
ENSG00000099810	-1.32193	0.00916805	16	40	S-methyl-5&apos;-thioadenosine phosphorylase OS=Macaca mulatta GN=MTAP PE=2 SV=1
ENSG00000226233	-14.0532	0.00048468	0	17	60S ribosomal protein L39 OS=Ictalurus punctatus GN=rpl39 PE=3 SV=1
ENSG00000228499	-15.1357	0	0	36	Thymosin beta-10 OS=Rattus norvegicus GN=Tmsb10 PE=2 SV=2
ENSG00000064102	-1.62803	0.00480649	11	34	Protein asunder homolog OS=Homo sapiens GN=ASUN PE=1 SV=2
ENSG00000267625	1.87447	0.0072125	33	9	Putative uncharacterized protein encoded by LINC00596 OS=Homo sapiens GN=LINC00596 PE=5 SV=1
ENSG00000253178	4.89077	0	89	3	ATP synthase subunit a OS=Hylobates lar GN=MT-ATP6 PE=3 SV=1
ENSG00000249778	-14.8238	0	0	29	tRNA methyltransferase 112 homolog OS=Mus musculus GN=Trmt112 PE=2 SV=1
ENSG00000143429	3.40599	0	53	5	Lymphocyte-specific protein 1 OS=Homo sapiens GN=LSP1 PE=1 SV=1
ENSG00000129354	1.69879	0	1094	337	AP-1 complex subunit mu-2 OS=Homo sapiens GN=AP1M2 PE=1 SV=4
ENSG00000260443	-14.3581	5.52e-05	0	21	Small EDRK-rich factor 1 OS=Bos taurus GN=SERF1 PE=3 SV=1
ENSG00000181464	1.58496	0.00136031	54	18	F-box/WD repeat-containing protein 10 OS=Homo sapiens GN=FBXW10 PE=2 SV=2
ENSG00000231903	-1.078	0	72	152	Proteasome subunit alpha type-2 OS=Rattus norvegicus GN=Psma2 PE=1 SV=3
ENSG00000251562	-1.078	0.000128499	45	95	Metastasis-associated lung adenocarcinoma transcript 1 OS=Homo sapiens GN=MALAT1 PE=2 SV=1
ENSG00000122545	-1.20163	0.00878033	20	46	Septin-7 (Fragment) OS=Pan troglodytes GN=SEPT7 PE=2 SV=2
ENSG00000213630	1.49825	0	113	40	BolA-like protein 3 OS=Homo sapiens GN=BOLA3 PE=1 SV=1
ENSG00000075089	-1.68806	0.00924497	9	29	Actin-related protein 6 OS=Homo sapiens GN=ACTR6 PE=1 SV=1
ENSG00000231622	-15.1752	0	0	37	40S ribosomal protein S29 OS=Rattus norvegicus GN=Rps29 PE=1 SV=2
ENSG00000213177	-14.3581	5.52e-05	0	21	Peroxiredoxin-2 OS=Macaca fascicularis GN=PRDX2 PE=2 SV=3
ENSG00000264009	15.8484	0	59	0	Transmembrane protein 78 OS=Homo sapiens GN=TMEM78 PE=2 SV=1
ENSG00000185201	1.1822	0	177	78	Interferon-induced transmembrane protein 2 OS=Homo sapiens GN=IFITM2 PE=1 SV=2
ENSG00000197825	1.27302	2.9e-05	116	48	UPF0764 protein C16orf89 OS=Homo sapiens GN=C16orf89 PE=1 SV=2
ENSG00000128422	1.24327	0	348	147	Keratin, type I cytoskeletal 17 OS=Homo sapiens GN=KRT17 PE=1 SV=2
ENSG00000235449	-1.36158	0	244	627	Cytochrome c oxidase subunit 7C, mitochondrial OS=Pan troglodytes GN=COX7C PE=3 SV=1
ENSG00000239559	1.17393	0	361	160	60S ribosomal protein L37 OS=Rattus norvegicus GN=Rpl37 PE=1 SV=2
ENSG00000136521	-1.62496	0	249	768	NADH dehydrogenase [ubiquinone] 1 beta subcomplex subunit 5, mitochondrial OS=Pan troglodytes GN=NDUFB5 PE=2 SV=1
ENSG00000251212	13.6662	0.00747683	13	0	NADH-ubiquinone oxidoreductase chain 5 OS=Pan paniscus GN=MT-ND5 PE=3 SV=2
ENSG00000242613	4.16993	0.00301664	18	1	Pancreatic progenitor cell differentiation and proliferation factor OS=Homo sapiens GN=PPDPF PE=2 SV=1
ENSG00000243738	-13.4252	0.00957012	0	11	--
ENSG00000143549	1.02487	0	468	230	Tropomyosin alpha-3 chain OS=Rattus norvegicus GN=Tpm3 PE=1 SV=2
ENSG00000136243	-1.62149	0.00169403	13	40	Nucleoporin-like protein 2 OS=Homo sapiens GN=NUPL2 PE=1 SV=1
ENSG00000120616	-1.00637	0	113	227	Enhancer of polycomb homolog 1 OS=Homo sapiens GN=EPC1 PE=1 SV=1
ENSG00000124795	-1.14136	0	68	150	Protein DEK OS=Homo sapiens GN=DEK PE=1 SV=1
ENSG00000166181	-1.58496	0.000175363	18	54	Apoptosis inhibitor 5 OS=Pongo abelii GN=API5 PE=2 SV=1
ENSG00000241081	-1.04731	0.00486431	30	62	60S ribosomal protein L22 OS=Sus scrofa GN=RPL22 PE=2 SV=2
ENSG00000042493	2.04182	0	70	17	Macrophage-capping protein OS=Homo sapiens GN=CAPG PE=1 SV=2
ENSG00000106538	14.4893	8.07e-05	23	0	Retinoic acid receptor responder protein 2 OS=Homo sapiens GN=RARRES2 PE=1 SV=1
ENSG00000095066	-2.70044	0	6	39	Protein Hook homolog 2 OS=Homo sapiens GN=HOOK2 PE=1 SV=3
ENSG00000140284	1.23879	2.9e-05	118	50	Very long-chain acyl-CoA synthetase OS=Homo sapiens GN=SLC27A2 PE=1 SV=2
ENSG00000224677	14.7207	0	27	0	Protein disulfide-isomerase A3 OS=Pongo abelii GN=PDIA3 PE=2 SV=1
ENSG00000049656	1.28214	0	304	125	Cleft lip and palate transmembrane protein 1-like protein OS=Homo sapiens GN=CLPTM1L PE=1 SV=1
ENSG00000232965	-3.58496	0.000198194	2	24	40S ribosomal protein S12 OS=Sus scrofa GN=RPS12 PE=2 SV=2
ENSG00000214485	-1.51457	0.000105218	21	60	60S ribosomal protein L7 OS=Homo sapiens GN=RPL7 PE=1 SV=1
ENSG00000232813	1.34792	0.00564501	56	22	Protein S100-A11 OS=Homo sapiens GN=S100A11 PE=1 SV=2
ENSG00000065154	-1.55459	0.000744835	16	47	Ornithine aminotransferase, mitochondrial OS=Homo sapiens GN=OAT PE=1 SV=1
ENSG00000138207	-4.52356	8.07e-05	1	23	retinol binding protein OS=Homo sapiens GN=RBP4 PE=1 SV=3
ENSG00000011426	-1.12102	0.000151907	40	87	Actin-binding protein anillin OS=Homo sapiens GN=ANLN PE=1 SV=2
ENSG00000249353	-1.13327	0.0011959	31	68	Nucleophosmin OS=Homo sapiens GN=NPM1 PE=1 SV=2
ENSG00000175634	1.06193	0.000443094	119	57	Ribosomal protein S6 kinase beta-2 OS=Homo sapiens GN=RPS6KB2 PE=1 SV=2
ENSG00000220583	1.23577	0	325	138	60S ribosomal protein L35 OS=Homo sapiens GN=RPL35 PE=1 SV=2
ENSG00000240983	-1.77529	0	26	89	40S ribosomal protein S21 OS=Sus scrofa GN=RPS21 PE=3 SV=1
ENSG00000073060	1.11366	8.07e-05	132	61	Scavenger receptor class B member 1 OS=Homo sapiens GN=SCARB1 PE=1 SV=1
ENSG00000160752	1.31651	0	1462	587	Farnesyl pyrophosphate synthase OS=Homo sapiens GN=FDPS PE=1 SV=4
ENSG00000071894	-1.86876	0	23	84	Cleavage and polyadenylation specificity factor subunit 1 OS=Homo sapiens GN=CPSF1 PE=1 SV=2
ENSG00000259340	-17.2419	0	0	155	Cyclin-dependent kinases regulatory subunit 2 OS=Xenopus laevis GN=cks2 PE=3 SV=1
ENSG00000256103	1.63604	0	115	37	ATP synthase subunit f, mitochondrial OS=Pongo abelii GN=ATP5J2 PE=3 SV=3
ENSG00000160211	1.1872	0	189	83	Glucose-6-phosphate 1-dehydrogenase OS=Homo sapiens GN=G6PD PE=1 SV=4
ENSG00000178338	-4	0.00308269	1	16	Zinc finger protein 354B OS=Homo sapiens GN=ZNF354B PE=2 SV=1
ENSG00000241352	-1.70044	0.00130905	12	39	40S ribosomal protein S6 OS=Bos taurus GN=RPS6 PE=2 SV=1
ENSG00000117054	-1.37851	0	50	130	Medium-chain specific acyl-CoA dehydrogenase, mitochondrial OS=Homo sapiens GN=ACADM PE=1 SV=1
ENSG00000261040	2.58496	0	54	9	WAP four-disulfide core domain protein 18 (Fragment) OS=Rattus norvegicus GN=Wfdc18 PE=2 SV=2
ENSG00000156411	1.09654	0	757	354	6.8 kDa mitochondrial proteolipid OS=Homo sapiens GN=MP68 PE=1 SV=1
ENSG00000088367	-1.01282	5.52e-05	56	113	Band 4.1-like protein 1 OS=Homo sapiens GN=EPB41L1 PE=1 SV=2
ENSG00000239281	-13.6662	0.00360956	0	13	40S ribosomal protein S29 OS=Rattus norvegicus GN=Rps29 PE=1 SV=2
ENSG00000169084	1.50524	2.9e-05	88	31	Dehydrogenase/reductase SDR family member on chromosome X OS=Homo sapiens GN=DHRSX PE=2 SV=2
ENSG00000214460	-1.30666	0.00391002	19	47	Translationally-controlled tumor protein OS=Bos taurus GN=TPT1 PE=2 SV=1
ENSG00000224993	2.6845	0	45	7	60S ribosomal protein L29 OS=Homo sapiens GN=RPL29 PE=1 SV=2
ENSG00000224291	1.33407	0	179	71	60S ribosomal protein L38 OS=Rattus norvegicus GN=Rpl38 PE=1 SV=2
ENSG00000203576	13.6662	0.00747683	13	0	UPF0764 protein C16orf89 OS=Homo sapiens GN=C16orf89 PE=1 SV=2
ENSG00000230779	-1.8365	5.52e-05	14	50	60S acidic ribosomal protein P0 OS=Homo sapiens GN=RPLP0 PE=1 SV=1
ENSG00000229863	-14.4252	2.9e-05	0	22	60S ribosomal protein L19 OS=Rattus norvegicus GN=Rpl19 PE=1 SV=1
ENSG00000182827	1.82103	0.000313595	53	15	Golgi resident protein GCP60 OS=Homo sapiens GN=ACBD3 PE=1 SV=4
ENSG00000149357	1.05889	5.52e-05	150	72	Ragulator complex protein LAMTOR1 OS=Pongo abelii GN=LAMTOR1 PE=2 SV=1
ENSG00000110921	1.33121	0.000627614	78	31	Mevalonate kinase OS=Homo sapiens GN=MVK PE=1 SV=1
ENSG00000270350	1.22767	0	274	117	NADH-ubiquinone oxidoreductase chain 4L OS=Pan troglodytes GN=MT-ND4L PE=3 SV=1
ENSG00000148288	-1.38466	0.00232645	18	47	Globoside alpha-1,3-N-acetylgalactosaminyltransferase 1 OS=Homo sapiens GN=GBGT1 PE=2 SV=2
ENSG00000099860	-1.67807	0.00549081	10	32	Growth arrest and DNA damage-inducible protein GADD45 beta OS=Homo sapiens GN=GADD45B PE=1 SV=1
ENSG00000131069	1.16993	0	189	84	Acetyl-coenzyme A synthetase, cytoplasmic OS=Homo sapiens GN=ACSS2 PE=1 SV=1
ENSG00000106266	1	0.00471707	96	48	Sorting nexin-8 OS=Homo sapiens GN=SNX8 PE=1 SV=1
ENSG00000267924	-1.64092	0	59	184	HERV-R_7q21.2 provirus ancestral Env polyprotein OS=Homo sapiens GN=ERV3-1 PE=1 SV=2
ENSG00000222038	3.22239	0.000357026	28	3	POTE ankyrin domain family member J OS=Homo sapiens GN=POTEJ PE=3 SV=1
ENSG00000223513	1.60881	0.000421421	61	20	V-type proton ATPase subunit e 1 OS=Pongo abelii GN=ATP6V0E1 PE=3 SV=3
ENSG00000233648	1.91908	0	208	55	Cytochrome c oxidase subunit 7B, mitochondrial OS=Pongo abelii GN=COX7B PE=3 SV=1
ENSG00000177200	-2.45943	0.00400416	4	22	Chromodomain-helicase-DNA-binding protein 9 OS=Homo sapiens GN=CHD9 PE=1 SV=2
ENSG00000115685	1.074	0.00650879	80	38	Protein phosphatase 1 regulatory subunit 7 OS=Homo sapiens GN=PPP1R7 PE=1 SV=1
ENSG00000232196	-4.16993	0.00113996	1	18	Zinc finger protein ENSP00000375192 OS=Homo sapiens PE=2 SV=1
ENSG00000200237	-1.1375	0.00489144	25	55	--
ENSG00000254780	-13.7731	0.00223223	0	14	Protein transport protein Sec61 subunit beta OS=Pongo abelii GN=SEC61B PE=3 SV=3
ENSG00000172893	1.61108	0	223	73	7-dehydrocholesterol reductase OS=Homo sapiens GN=DHCR7 PE=1 SV=1
ENSG00000214593	-13.6662	0.00360956	0	13	40S ribosomal protein S10 OS=Rattus norvegicus GN=Rps10 PE=2 SV=1
ENSG00000163162	-1.5025	0.00870978	12	34	E3 ubiquitin-protein ligase RNF149 OS=Homo sapiens GN=RNF149 PE=2 SV=2
ENSG00000215953	-15.4893	0	0	46	Protein Q300 OS=Mus musculus GN=Hpvc2 PE=4 SV=1
ENSG00000166002	-1.2303	0.00112249	26	61	UPF0443 protein C11orf75 OS=Homo sapiens GN=C11orf75 PE=2 SV=1
ENSG00000270307	1.30933	0.00666918	57	23	ATP synthase subunit a OS=Homo sapiens GN=MT-ATP6 PE=1 SV=1
ENSG00000240463	1.16474	2.9e-05	139	62	40S ribosomal protein S19 OS=Pongo abelii GN=RPS19 PE=2 SV=3
ENSG00000244331	15.5507	0	48	0	60S acidic ribosomal protein P2 OS=Homo sapiens GN=RPLP2 PE=1 SV=1
ENSG00000234457	13.8727	0.0031506	15	0	Putative 60S ribosomal protein L39-like 5 OS=Homo sapiens GN=RPL39P5 PE=5 SV=2
ENSG00000237748	-1.74723	0.000198194	14	47	Cytochrome b-c1 complex subunit 7 OS=Pongo abelii GN=UQCRB PE=3 SV=3
ENSG00000108828	1.23412	0	247	105	Synaptic vesicle membrane protein VAT-1 homolog OS=Homo sapiens GN=VAT1 PE=1 SV=2
ENSG00000263277	14.6662	2.9e-05	26	0	Rhophilin-2 OS=Mus musculus GN=Rhpn2 PE=1 SV=2
ENSG00000161647	-3	0.00930956	2	16	MAGUK p55 subfamily member 3 OS=Homo sapiens GN=MPP3 PE=1 SV=2
ENSG00000147383	1.02748	0.00176784	106	52	Sterol-4-alpha-carboxylate 3-dehydrogenase, decarboxylating OS=Homo sapiens GN=NSDHL PE=1 SV=2
ENSG00000269419	-14.2877	0.000105218	0	20	Mannosyl-oligosaccharide 1,2-alpha-mannosidase IA OS=Homo sapiens GN=MAN1A1 PE=1 SV=3
ENSG00000258960	2.03242	0.000378561	45	11	Ferritin heavy chain OS=Homo sapiens GN=FTH1 PE=1 SV=2
ENSG00000240121	15.4252	0	44	0	40S ribosomal protein S27 OS=Rattus norvegicus GN=Rps27 PE=2 SV=3
ENSG00000248126	-14.2137	0.000175363	0	19	Coiled-coil domain-containing protein 127 OS=Sus scrofa GN=CCDC127 PE=2 SV=1
ENSG00000078674	-1.76553	8.07e-05	15	51	Pericentriolar material 1 protein OS=Homo sapiens GN=PCM1 PE=1 SV=4
ENSG00000188064	2.65076	0	157	25	Protein Wnt-7b OS=Homo sapiens GN=WNT7B PE=1 SV=2
ENSG00000200693	3.20163	0	92	10	--
ENSG00000231029	14.4893	8.07e-05	23	0	40S ribosomal protein S18 OS=Ictalurus punctatus GN=rps18 PE=2 SV=1
ENSG00000158092	-1.30743	0	40	99	Cytoplasmic protein NCK1 OS=Homo sapiens GN=NCK1 PE=1 SV=1
ENSG00000270092	-13.8727	0.00134458	0	15	Lymphocyte-specific protein 1 OS=Homo sapiens GN=LSP1 PE=1 SV=1
ENSG00000241913	1.68952	0	329	102	40S ribosomal protein S29 OS=Rattus norvegicus GN=Rps29 PE=1 SV=2
ENSG00000255734	3.45943	0.00165879	22	2	Heterogeneous nuclear ribonucleoprotein A/B OS=Mus musculus GN=Hnrnpab PE=1 SV=1
ENSG00000226278	1.08964	0.00452156	83	39	Phosphoserine phosphatase OS=Pongo abelii GN=PSPH PE=2 SV=1
ENSG00000224988	-13.7731	0.00223223	0	14	60S ribosomal protein L34 OS=Rattus norvegicus GN=Rpl34 PE=1 SV=3
ENSG00000249214	-13.6662	0.00360956	0	13	Uncharacterized protein C14orf178 OS=Homo sapiens GN=C14orf178 PE=2 SV=1
ENSG00000088448	-1.88753	0	20	74	Ankyrin repeat domain-containing protein 10 OS=Homo sapiens GN=ANKRD10 PE=1 SV=2
ENSG00000234664	1.93289	0.00110491	42	11	Non-histone chromosomal protein HMG-17 OS=Homo sapiens GN=HMGN2 PE=1 SV=3
ENSG00000237039	1.19825	0	4681	2040	40S ribosomal protein S28 OS=Rattus norvegicus GN=Rps28 PE=1 SV=1
ENSG00000268112	-1.45943	0.00226831	16	44	Microtubule-associated protein 1S OS=Homo sapiens GN=MAP1S PE=1 SV=2
ENSG00000110651	1.04182	0.0015904	105	51	CD81 antigen OS=Rattus norvegicus GN=Cd81 PE=1 SV=1
ENSG00000169715	2.17319	0	221	49	Metallothionein-1E OS=Homo sapiens GN=MT1E PE=1 SV=1
ENSG00000226843	-15.6662	0	0	52	Heterogeneous nuclear ribonucleoprotein D-like OS=Mus musculus GN=Hnrpdl PE=1 SV=1
ENSG00000094916	-2.88753	0	20	148	Chromobox protein homolog 5 OS=Homo sapiens GN=CBX5 PE=1 SV=1
ENSG00000067064	1.38702	2.9e-05	102	39	Isopentenyl-diphosphate Delta-isomerase 1 OS=Homo sapiens GN=IDI1 PE=1 SV=2
ENSG00000257121	-3.16993	0.0036094	2	18	Peroxiredoxin-6 OS=Macaca fascicularis GN=PRDX6 PE=2 SV=3
ENSG00000254984	3.22239	0.000357026	28	3	Ferritin light chain OS=Equus caballus GN=FTL PE=1 SV=4
ENSG00000258401	1.848	0.00484404	36	10	ATP synthase lipid-binding protein, mitochondrial OS=Homo sapiens GN=ATP5G2 PE=2 SV=1
ENSG00000230935	-1.78427	0	36	124	40S ribosomal protein S3 OS=Ambystoma mexicanum GN=RPS3 PE=2 SV=1
ENSG00000230502	-15.0102	0	0	33	Transportin-3 OS=Mus musculus GN=Tnpo3 PE=1 SV=1
ENSG00000227965	-13.4252	0.00957012	0	11	U6 snRNA-associated Sm-like protein LSm5 OS=Pongo abelii GN=LSM5 PE=3 SV=3
ENSG00000165195	2.64386	0.00335608	25	4	Phosphatidylinositol N-acetylglucosaminyltransferase subunit A OS=Homo sapiens GN=PIGA PE=1 SV=1
ENSG00000121769	1.09163	0.000128499	130	61	Fatty acid-binding protein, heart OS=Homo sapiens GN=FABP3 PE=1 SV=4
ENSG00000227950	1.77761	0.000953691	48	14	60S ribosomal protein L37 OS=Rattus norvegicus GN=Rpl37 PE=1 SV=2
ENSG00000242100	-2.08746	0.00058757	8	34	60S ribosomal protein L9 OS=Homo sapiens GN=RPL9 PE=1 SV=1
ENSG00000267889	-13.4252	0.00957012	0	11	Uncharacterized protein C7orf73 OS=Homo sapiens GN=C7orf73 PE=4 SV=1
ENSG00000005243	1.9855	0	99	25	Coatomer subunit zeta-2 OS=Homo sapiens GN=COPZ2 PE=2 SV=1
ENSG00000234274	4.83289	0	57	2	Cytochrome c oxidase subunit 7B, mitochondrial OS=Pongo abelii GN=COX7B PE=3 SV=1
ENSG00000241464	-2.39232	0	16	84	60S ribosomal protein L39 OS=Rattus norvegicus GN=Rpl39 PE=1 SV=2
ENSG00000220113	-1.70328	0	39	127	Cytochrome b OS=Gorilla gorilla gorilla GN=MT-CYB PE=3 SV=1
ENSG00000003756	-1.18442	0	44	100	RNA-binding protein 5 OS=Homo sapiens GN=RBM5 PE=1 SV=2
ENSG00000118515	-1.04182	0	68	140	Serine/threonine-protein kinase Sgk1 OS=Homo sapiens GN=SGK1 PE=1 SV=2
ENSG00000218175	-1.30168	0	488	1203	60S acidic ribosomal protein P1 OS=Homo sapiens GN=RPLP1 PE=1 SV=1
ENSG00000267671	15.2877	0	40	0	14-3-3 protein epsilon OS=Ovis aries GN=YWHAE PE=1 SV=1
ENSG00000201591	-14.7731	0	0	28	--
ENSG00000137337	3.61738	0	135	11	Mediator of DNA damage checkpoint protein 1 OS=Homo sapiens GN=MDC1 PE=1 SV=3
ENSG00000232273	2.1375	0	110	25	Ferritin heavy chain OS=Cricetulus griseus GN=FTH1 PE=2 SV=2
ENSG00000140995	1.01707	0.00800229	85	42	Differentially expressed in FDCP 8 homolog OS=Homo sapiens GN=DEF8 PE=2 SV=2
ENSG00000240371	-1.03317	0.000443094	43	88	40S ribosomal protein S4 OS=Bos taurus GN=RPS4 PE=2 SV=3
ENSG00000225224	1.88452	0.000505802	48	13	Ubiquitin-40S ribosomal protein S27a OS=Homo sapiens GN=RPS27A PE=1 SV=2
ENSG00000233615	-3.90689	0.00496483	1	15	Heterogeneous nuclear ribonucleoprotein A1 OS=Pan troglodytes GN=HNRNPA1 PE=2 SV=1
ENSG00000139625	-1.9542	0.00209399	8	31	Mitogen-activated protein kinase kinase kinase 12 OS=Homo sapiens GN=MAP3K12 PE=1 SV=2
ENSG00000184111	-2.52356	0.00256067	4	23	60S ribosomal protein L11 OS=Rattus norvegicus GN=Rpl11 PE=1 SV=2
ENSG00000162840	-15.1752	0	0	37	Metallothionein-2 OS=Pongo abelii GN=MT2 PE=3 SV=1
ENSG00000271465	2.80735	0.00675803	21	3	Sequestosome-1 OS=Mus musculus GN=Sqstm1 PE=1 SV=1
ENSG00000176054	1.10535	0.0096091	71	33	60S ribosomal protein L23 OS=Pongo abelii GN=RPL23 PE=2 SV=1
ENSG00000233494	-13.5507	0.000529063	0	12	Plasminogen OS=Pongo abelii GN=PLG PE=2 SV=1
ENSG00000162227	1.25054	0	138	58	TAF6-like RNA polymerase II p300/CBP-associated factor-associated factor 65 kDa subunit 6L OS=Homo sapiens GN=TAF6L PE=1 SV=1
ENSG00000232217	5	0	32	1	Ferritin light chain OS=Equus caballus GN=FTL PE=1 SV=4
ENSG00000113810	-1.558	0.000245195	18	53	Structural maintenance of chromosomes protein 4 OS=Homo sapiens GN=SMC4 PE=1 SV=2
ENSG00000245532	-2.8893	0	44	326	Uncharacterized protein C9orf85 OS=Homo sapiens GN=C9orf85 PE=1 SV=1
ENSG00000237264	1.54689	0	187	64	Ferritin heavy chain OS=Homo sapiens GN=FTH1 PE=1 SV=2
ENSG00000179029	1.13642	0	266	121	Transmembrane protein 107 OS=Homo sapiens GN=TMEM107 PE=2 SV=1
ENSG00000271480	3.32193	0.000151907	30	3	NADH-ubiquinone oxidoreductase chain 3 OS=Gorilla gorilla gorilla GN=MT-ND3 PE=3 SV=1
ENSG00000254478	3.94902	0	139	9	Cytochrome c oxidase subunit 7C, mitochondrial OS=Tarsius syrichta GN=COX7C PE=3 SV=1
ENSG00000260514	1.19465	0.000268794	103	45	40S ribosomal protein S10 OS=Homo sapiens GN=RPS10 PE=1 SV=1
ENSG00000233921	-1.0268	0	80	163	40S ribosomal protein S15a OS=Rattus norvegicus GN=Rps15a PE=1 SV=2
ENSG00000132424	-2.14684	0.000953691	7	31	Arginine/serine-rich protein PNISR OS=Homo sapiens GN=PNISR PE=1 SV=2
ENSG00000267598	-1.16993	0	52	117	Immediate early response gene 2 protein OS=Homo sapiens GN=IER2 PE=2 SV=1
ENSG00000126822	-1.52725	0.000627614	17	49	Pleckstrin homology domain-containing family G member 3 OS=Homo sapiens GN=PLEKHG3 PE=1 SV=1
ENSG00000237913	13.8727	0.0031506	15	0	Ferritin light chain OS=Felis catus GN=FTL PE=2 SV=3
ENSG00000230043	2.19148	0	1416	310	Thymosin beta-4 OS=Rattus norvegicus GN=Tmsb4x PE=1 SV=2
ENSG00000203574	13.9658	0.00204423	16	0	Putative uncharacterized protein encoded by LINC00596 OS=Homo sapiens GN=LINC00596 PE=5 SV=1
ENSG00000112576	1.38904	0.00472519	55	21	G1/S-specific cyclin-D3 OS=Homo sapiens GN=CCND3 PE=1 SV=2
ENSG00000198225	3.39232	0.00253234	21	2	Peptidyl-prolyl cis-trans isomerase FKBP1A OS=Oryctolagus cuniculus GN=FKBP1A PE=1 SV=2
ENSG00000227173	1.35908	0.00377969	59	23	Myosin light polypeptide 6 OS=Rattus norvegicus GN=Myl6 PE=1 SV=3
ENSG00000264338	-1.23928	0	3858	9108	NADH-ubiquinone oxidoreductase chain 4L OS=Semnopithecus entellus GN=MT-ND4L PE=3 SV=1
ENSG00000244076	15.8238	0	58	0	60S ribosomal protein L39 OS=Rattus norvegicus GN=Rpl39 PE=1 SV=2
ENSG00000230840	-13.4252	0.00957012	0	11	Flavin reductase (NADPH) OS=Mus musculus GN=Blvrb PE=2 SV=3
ENSG00000265748	-15.0532	0	0	34	Transmembrane protein 78 OS=Homo sapiens GN=TMEM78 PE=2 SV=1
ENSG00000154027	15.1752	0	37	0	Adenylate kinase isoenzyme 5 OS=Homo sapiens GN=AK5 PE=1 SV=2
ENSG00000223509	-13.4252	0.00957012	0	11	WASP homolog-associated protein with actin, membranes and microtubules OS=Homo sapiens GN=WHAMM PE=1 SV=2
ENSG00000221462	-2.31342	0	68	338	--
ENSG00000118523	-2.32193	0.00253234	5	25	Connective tissue growth factor OS=Homo sapiens GN=CTGF PE=1 SV=2
ENSG00000126709	1.12199	0.000357026	111	51	Interferon alpha-inducible protein 6 OS=Homo sapiens GN=IFI6 PE=2 SV=2
ENSG00000100941	-2.23266	0	10	47	Pinin OS=Homo sapiens GN=PNN PE=1 SV=4
ENSG00000215271	1.16046	0.00396901	76	34	Homeobox and leucine zipper protein Homez OS=Homo sapiens GN=HOMEZ PE=1 SV=2
ENSG00000267258	13.7731	0.00484404	14	0	Peptidyl-prolyl cis-trans isomerase A OS=Sus scrofa GN=PPIA PE=1 SV=2
ENSG00000258462	-14.8727	0	0	30	Actin-like protein 6A OS=Mus musculus GN=Actl6a PE=1 SV=2
ENSG00000224518	14.6096	2.9e-05	25	0	Cytochrome c OS=Saimiri sciureus GN=CYCS PE=3 SV=3
ENSG00000230355	1.21964	0	524	225	60S ribosomal protein L41 OS=Takifugu rubripes GN=rpl41 PE=3 SV=1
ENSG00000230204	2.08342	0	89	21	Ferritin heavy chain OS=Homo sapiens GN=FTH1 PE=1 SV=2
ENSG00000271063	-13.5507	0.00589063	0	12	Small nuclear ribonucleoprotein G OS=Mus musculus GN=Snrpg PE=1 SV=1
ENSG00000238150	1.56343	0	133	45	60S acidic ribosomal protein P1 OS=Sus scrofa GN=RPLP1 PE=3 SV=1
ENSG00000010292	-1.12338	0	56	122	Condensin complex subunit 1 OS=Homo sapiens GN=NCAPD2 PE=1 SV=3
ENSG00000147604	-1.1281	0	350	765	60S ribosomal protein L7 OS=Homo sapiens GN=RPL7 PE=1 SV=1
ENSG00000159186	-13.5507	0.00589063	0	12	ATP synthase subunit O, mitochondrial OS=Homo sapiens GN=ATP5O PE=1 SV=1
ENSG00000201558	14.5507	5.52e-05	24	0	--
ENSG00000249013	2.78136	0	55	8	Ferritin heavy chain OS=Pongo abelii GN=FTH1 PE=2 SV=3
ENSG00000221279	-16.0319	0	0	67	Stress response protein NST1 OS=Ustilago maydis (strain 521 / FGSC 9021) GN=NST1 PE=3 SV=1
ENSG00000231549	-15.2877	0	0	40	Up-regulated during skeletal muscle growth protein 5 OS=Homo sapiens GN=USMG5 PE=1 SV=1
ENSG00000228074	-3.80735	2.9e-05	2	28	Polyubiquitin-B OS=Ovis aries GN=UBB PE=2 SV=1
ENSG00000111731	-2.67807	0.000105218	5	32	C2 domain-containing protein 5 OS=Homo sapiens GN=C2CD5 PE=1 SV=1
ENSG00000233966	1.67243	0.00115733	51	16	Ubiquitin-conjugating enzyme E2 S OS=Homo sapiens GN=UBE2S PE=1 SV=2
ENSG00000270378	-15.392	0	0	43	60S ribosomal protein L36a-like OS=Pongo abelii GN=RPL36AL PE=3 SV=3
ENSG00000241526	15.7731	0	56	0	Glyceraldehyde-3-phosphate dehydrogenase OS=Spermophilus citellus GN=GAPDH PE=2 SV=3
ENSG00000165233	1.12199	0.00657801	74	34	Bcl10-interacting CARD protein OS=Homo sapiens GN=C9orf89 PE=1 SV=1
ENSG00000162065	1.12928	0	280	128	TBC1 domain family member 24 OS=Homo sapiens GN=TBC1D24 PE=1 SV=2
				1
