# Supplementary material for: SAA1 identified as a potential prediction biomarker for metastasis of hepatocellular carcinoma via multi-omics approaches
Source: Front Oncol. 2023 Apr 4;13:1138995. doi: 10.3389/fonc.2023.1138995 (PMC10110885; doi:10.3389/fonc.2023.1138995)
Supplement: Supplementary file 2 [file Table_2.xlsx]

## Sheet: Sheet1
No.	Gene Symbol	Regulation	SMMC-7721 vs. HL-7702		Gene Description
			Log2 FC	q Value
1	IL32	up	14.358	0.0002	Interleukin-32
2	S100A4	up	13.096	0	Protein S100-A4
3	SAA1	up	10.819	0.0001	Serum amyloid A-1 protein
4	DDR1	down	-1.06	0	Epithelial discoidin domain-containing receptor 1
5	PTK2B	down	-2.558	0.0001	Protein-tyrosine kinase 2-beta
6	FABP4	down	-2.737	0.0004	Fatty acid-binding protein
7	PLG	down	-13.551	0.0005	Plasminogen
