# Supplementary material for: SAA1 identified as a potential prediction biomarker for metastasis of hepatocellular carcinoma via multi-omics approaches
Source: Front Oncol. 2023 Apr 4;13:1138995. doi: 10.3389/fonc.2023.1138995 (PMC10110885; doi:10.3389/fonc.2023.1138995)
Supplement: Supplementary file 3 [file Table_3.xlsx]

## Sheet: Sheet1
No.	Protein Name	Regulation	HCC patients vs. Healthy controls		Protein Description
			116/113	p Value
1	CRP	up	33.1131	0.0003	C-reactive protein
2	SERPINA1	up	17.8649	0.0255	Alpha-1-antitrypsin
3	SAA1	up	14.0605	0.0002	Serum amyloid A-1 protein
4	SAA4	up	11.1272	0.0165	Serum amyloid A-4 protein
5	SERPINF2	up	10.9376	0.0152	Alpha-2-antiplasmin
6	SERPINA3	up	10.5682	0.0005	Alpha-1-antichymotrypsin
7	KRT1	up	5.6138	0.0307	Keratin, type II cytoskeletal 1
8	ORM1	up	4.7863	0.0365	Alpha-1-acid glycoprotein 1
9	C4BPA	up	3.8019	0.0055	C4b-binding protein alpha chain
10	PPBP	down	0.7365	0.0306	Platelet basic protein
11	THBS1	down	0.6486	0.0258	Thrombospondin-1
12	ECM1	down	0.5395	0.0107	Extracellular matrix protein 1
13	APCS	down	0.4966	0.0121	Serum amyloid P-component
14	APOC3	down	0.0968	0.0203	Apolipoprotein C-III
